# Supplementary material for: The Early Pliocene extinction of the mega-toothed shark Otodus megalodon: a view from the eastern North Pacific
Source: PeerJ. 2019 Feb 13;7:e6088. doi: 10.7717/peerj.6088 (PMC6377595; doi:10.7717/peerj.6088)
Supplement: Supplemental Information 2 — Code to calculate the extinction of Otodus megalodon using Optimal Linear Estimation (OLE). [file peerj-07-6088-s002.txt]

#### Supplementary information – Megalodon extinction code

#
#clear the memory

rm(list=ls())

library(raster)
#read data
ddf<-read.csv(C:/Users/churchim/Desktop/Computational/meg.data_revised2.csv")

dd<-na.omit(ddf)


## optimal linear estimation function

OLE <- function(data, alpha){
	
	## sort the data
	
	sights <- rev(sort(data))
	
	
	## calculate the number of sightings (in this case the number of fossil finds)
	
	k <- length(sights)
	
	
	##
	
	v <- (1/(k-1)) * sum(log((sights[1] - sights[k])/(sights[1] - sights[2:(k-1)])))
	
	
	##
	
	e <- matrix(rep(1,k), ncol=1)
	
	
	SL<-(-log(1-alpha/2)/length(sights))^-v
	
	SU<-(-log(alpha/2)/length(sights))^-v
	
	myfun <- function(i,j,v){(gamma(2*v+i)*gamma(v+j))/(gamma(v+i)*gamma(j))}
	
	lambda <- outer(1:k, 1:k, myfun, v=v)
	
	lambda <- ifelse(lower.tri(lambda), lambda, t(lambda)) 
	# make symmetric
	
	a <- as.vector(solve(t(e)%*%solve(lambda)%*%e)) * solve(lambda)%*%e
	
	
	## calculate the lower confidence interval
	
	lowerCI<-max(sights) + ((max(sights)-min(sights))/(SL-1))
	
	
	## calculate the upper confidence interval
	
	upperCI<-max(sights) + ((max(sights)-min(sights))/(SU-1))
	
	
	## calculates the time of extinction
	
	extest<-sum(t(a)%*%sights)
	
	
	## put the results into a data from
	
	res<-data.frame(Estimate=extest, lowerCI=lowerCI, upperCI=upperCI)
	
	
	##return the results
	
	return(res)	
	
	}
	


### number of simulations

sims<-seq(1:10000)

save.res<-NULL

for(i in 1:length(sims)){

	
	## incorporate uncertainty by drawing dates used in the calculation from a uniform distribution
	
	error.dates<-runif(length(dd$Ma_max), dd$Ma_min, dd$Ma_max)
	
	
	##normalise the dates to increasing values
	
	norm.dates<-sort(max(dd$Ma_max)-error.dates)
	
	
	## calculate extinction times	
	
	res<-OLE(norm.dates, 0.05)
	
	
	##revert data to decreasing values  and  save results
	
	save.res[[i]]<-max(dd$Ma_max)-as.numeric(res[1])
	

	}


## the modal data extinction

mode.ext<-modal(round(save.res,5))
mode.ext


## the earliest date of extinction

min.ext<-min(save.res)
min.ext


## the latest date of extinction

max.ext<-max(save.res)
max.ext

write.csv(save.res, file="simulations.csv")
